# Supplementary material for: New western Palaearctic Dinotrema species with mesoscutal pit and only medially sculptured propodeum (Hymenoptera, Braconidae, Alysiinae)
Source: Zookeys. 2013 Jan 21;(260):61–76. doi: 10.3897/zookeys.260.4084 (PMC3591776; doi:10.3897/zookeys.260.4084)
Supplement: XML Treatment for Dinotrema alysiae [file zookeys.260.4084-treatment1.xml]

<!DOCTYPE tp:taxon-treatment
  PUBLIC "-//TaxonX//DTD Taxonomic Treatment Publishing DTD v0 20100105//EN" "tax-treatment-NSO.dtd">
<tp:taxon-treatment xmlns:tp="http://www.plazi.org/taxpub"><tp:treatment-meta><mixed-citation publication-type="journal"><person-group><name><surname>Munk</surname><given-names>Thorkild</given-names></name><name><surname>Peris-Felipo</surname><given-names>Francisco Javier</given-names></name><name><surname>Jiménez-Peydró</surname><given-names>Ricardo</given-names></name></person-group><article-title>New western Palaearctic 
                    <italic>Dinotrema</italic> species with mesoscutal pit and only medially sculptured propodeum (Hymenoptera, Braconidae, Alysiinae)
                </article-title><source>Zookeys</source><day>21</day><month>1</month><year>2013</year><volume>2013</volume><issue>260</issue><fpage>61</fpage><lpage>76</lpage><pub-id pub-id-type="doi">10.3897/zookeys.260.4084</pub-id></mixed-citation></tp:treatment-meta><tp:nomenclature><tp:taxon-name>
                        <tp:taxon-name-part taxon-name-part-type="genus">Dinotrema</tp:taxon-name-part>
                        <tp:taxon-name-part taxon-name-part-type="species">alysiae</tp:taxon-name-part>
                    <object-id xmlns:xlink="http://www.w3.org/1999/xlink" xlink:type="simple">urn:lsid:zoobank.org:act:144B8729-5997-4CF8-819C-AD584000E657</object-id>
                    <object-id xmlns:xlink="http://www.w3.org/1999/xlink" xlink:type="simple">http://species-id.net/wiki/Dinotrema_alysiae</object-id>
                    </tp:taxon-name><tp:taxon-authority>Munk &amp; Peris-Felipo</tp:taxon-authority><tp:taxon-status xmlns:xlink="http://www.w3.org/1999/xlink" xlink:type="simple">sp. n.</tp:taxon-status><xref ref-type="fig" rid="F1">Figs 1</xref><xref ref-type="fig" rid="F2"/><xref ref-type="fig" rid="F3">–13</xref></tp:nomenclature><tp:treatment-sec sec-type="Type material"><title>Type material.</title><p>Holotype, female (NMA), “Denmark, E-Jutland, Mols Strandkær, <named-content xmlns:xlink="http://www.w3.org/1999/xlink" content-type="dwc:verbatimCoordinates" xlink:type="simple">56°14'N, 10°25'E</named-content>, 02.09.1991, Munk”. Paratypes: 2 females (NMA), “same label as holotype but, 30.07.1991, Munk”; 2 females (NMA), “Denmark, E-Jylland, Yoling Skov sw. of Skanderborg, 06.09.1986, Munk”; 1 female (RMNH), Netherlands, Waarder (Z.H.), Oosteinde, 30–31.08.1974, C. v. Achterberg”; 2 females (BMNH), “England, Bramham Park Nat., Hants., ex. <italic><tp:taxon-name>Callomyia amoena</tp:taxon-name></italic>, 1985, R.E. Evans”.</p></tp:treatment-sec><tp:treatment-sec sec-type="Other material"><title>Other material:</title><p>1 female (ENV), “Denmark, E-Jutland, Højkol Skov, <named-content xmlns:xlink="http://www.w3.org/1999/xlink" content-type="dwc:verbatimCoordinates" xlink:type="simple">56°05'N, 9°38'E</named-content>, 11.09.2000, Munk”; 1 female (ENV), “Spain, Navarra, Artikutza, Mixto M-1, 16.10.1995, L. Murguia”; 1 female (ENV), “Spain, Navarra, Artikutza, Mixto M-2, 24.07.1995, L. Murguia”.</p></tp:treatment-sec><tp:treatment-sec sec-type="Diagnosis"><title>Diagnosis.</title><p>This new species resembles <italic><tp:taxon-name>Dinotrema erythropum</tp:taxon-name></italic> Foerster and <italic><tp:taxon-name>Dinotrema valvulatum</tp:taxon-name></italic> sp. n. <italic><tp:taxon-name>Dinotrema alysiae</tp:taxon-name></italic> sp. n. differs from <italic><tp:taxon-name>Dinotrema erythopum</tp:taxon-name></italic> in having the first flagellar segments 3.50 times as long as wide (2.50 times in <italic><tp:taxon-name>Dinotrema erythopum</tp:taxon-name></italic>), middle flagellar segments 1.90–2.00 times as long as wide (1.40 times in <italic><tp:taxon-name>Dinotrema erythropum</tp:taxon-name></italic>), first metasomal <!--PageBreak-->tergite 1.45 times as long as apical width (1.70 times in <italic><tp:taxon-name>Dinotrema erythropum</tp:taxon-name></italic>), mesoscutal pit oval (slender and very long in <italic><tp:taxon-name>Dinotrema erythropum</tp:taxon-name></italic>), and lower tooth shorter than upper tooth (longer in <italic><tp:taxon-name>Dinotrema erythropum</tp:taxon-name></italic>). The new species differs from <italic><tp:taxon-name>Dinotrema valvulatum</tp:taxon-name></italic> in having the first metasomal tergite almost entirely smooth (sculptured with two dorsal carinae in <italic><tp:taxon-name>Dinotrema valvulatum</tp:taxon-name></italic>) and ovipositor distinctly shorter than metasoma (ovipositor as long as metasoma in <italic><tp:taxon-name>Dinotrema valvulatum</tp:taxon-name></italic>).</p></tp:treatment-sec><tp:treatment-sec sec-type="Description"><title>Description.</title><p>Holotype, female, length of body 2.30–2.40 mm, of fore wing 3.30–3.35 mm.</p><p><italic>Head</italic>. In dorsal view, 1.85–1.90 times as wide as its median length, 1.40 times as wide as mesoscutum, smooth, with rounded temples behind eye. Eye in lateral view 1.60–1.65 times as high as wide and 1.05–1.10 times as wide as temple. POL 3.15–3.20 times OD; OOL 3.25–3.30 times OD. Face 1.80–2.00 times as wide as high; inner margins of eyes subparallel. Clypeus 1.90–1.95 times as wide as high, slightly curved ventrally. Diameter of paraclypeal fovea half distance between clypeus and eye. Mandible widened towards apex, 1.50 times as long as its maximum width. Upper tooth weakly shorter and as wide as base of middle tooth. Middle tooth the longest, wide basally and pointed apically. Lower tooth rather long, but weakly shorter and wider than upper tooth, rounded apically. Antenna thick, 24–25-segmented. Scape 2.40–2.45 times as long as pedicel. First flagellar segment 3.50 times as long as its apical width, 1.10–1.15 times as long as second segment; second segment 2.60–2.65 times as long as its maximum width. Third to twenty-second flagellar segments 1.90–2.00 times as long as their width; twenty-third segment 2.40 times as long as wide.</p><p><italic>Mesosoma</italic>. In lateral view, 1.30 times as long as high. Mesoscutum 1.05–1.10 times as long as maximum width, with two rows of two setae. Notauli mainly ab<!--PageBreak-->sent. Mesoscutal pit present, oval. Prescutellar depression smooth, with lateral carinae. Sternaulus (= precoxal suture) present, not reaching anterior and posterior parts of mesopleuron. Posterior mesopleural furrow smooth below. Propodeum with median longitudinal carina running from anterior to posterior margin, in anterior third with transverse angulated carina, with additional long subparallel carinae laterally to median one; from lateral carinae emerging short carinae not reaching with the propodeal edges. Propodeal spiracles relatively small.</p><p><!--PageBreak--><italic>Legs</italic>. Hind femur 4.10 times as long as wide. Hind tibia weakly widened to apex, 9.10 times as long as its maximum subapical width, 1.10 times as long as hind tarsus. First segment of hind tarsus 2.65 times as long as second segment.</p><p><italic>Wings</italic>. Length of fore wing 2.35–2.40 times its maximum width. Vein r1 present. Radial cell reaching to apex of wing, 3.40–3.45 times as long as its maximum width. Nervulus distinctly postfurcal. Brachial cell closed, 3.25 times as long as its maximum width. Hind wing 5.00 times as long as its maximum width.</p><p><!--PageBreak--><italic>Metasoma</italic>. Distinctly compressed. First tergite weakly widened towards apex, 1.45 times as long as its apical width, almost entirely smooth. Ovipositor as long as first tergite, shorter than metasoma, 0.40–0.45 times as long as hind femur.</p><p><italic>Colour</italic>. Body, mandible and first metasomal tergite dark brown. Legs brown. Wings hyaline. Pterostigma brown.</p><p>Male unknown.</p><p><bold>Etymology.</bold> The name is referring to the general size and shape of the body which is very similar as species of <italic><tp:taxon-name>Alysia</tp:taxon-name></italic> genus.</p><fig id="F1" position="float" orientation="portrait"><label>Figure 1.</label><caption><p><italic><tp:taxon-name>Dinotrema alysiae</tp:taxon-name></italic> sp. n. (female).Habitus, lateral view.</p></caption><graphic xmlns:xlink="http://www.w3.org/1999/xlink" xlink:href="ZooKeys-260-061-g001.jpg" position="float" orientation="portrait" xlink:type="simple"/></fig><fig id="F2" position="float" orientation="portrait"><label>Figures 2–7.</label><caption><p><italic><tp:taxon-name>Dinotrema alysiae</tp:taxon-name></italic> sp. n. (female). <bold>2</bold> Head, lateral view <bold>3</bold> Mandible <bold>4</bold> Antenna <bold>5</bold> Basal segments of antenna <bold>6</bold> Head, dorsal view <bold>7</bold> Mesosoma.</p></caption><graphic xmlns:xlink="http://www.w3.org/1999/xlink" xlink:href="ZooKeys-260-061-g002.jpg" position="float" orientation="portrait" xlink:type="simple"/></fig><fig id="F3" position="float" orientation="portrait"><label>Figures 8–13.</label><caption><p><italic><tp:taxon-name>Dinotrema alysiae</tp:taxon-name></italic> sp. n. (female). <bold>8</bold> Mesonotum <bold>9</bold> Propodeum <bold>10</bold> Hind leg <bold>11</bold> First metasomal tergite <bold>12</bold> Metasoma and ovipositor <bold>13</bold> Fore and hind wings.</p></caption><graphic xmlns:xlink="http://www.w3.org/1999/xlink" xlink:href="ZooKeys-260-061-g003.jpg" position="float" orientation="portrait" xlink:type="simple"/></fig></tp:treatment-sec></tp:taxon-treatment>
