# Supplementary material for: New western Palaearctic Dinotrema species with mesoscutal pit and only medially sculptured propodeum (Hymenoptera, Braconidae, Alysiinae)
Source: Zookeys. 2013 Jan 21;(260):61–76. doi: 10.3897/zookeys.260.4084 (PMC3591776; doi:10.3897/zookeys.260.4084)
Supplement: XML Treatment for Dinotrema paramicum [file zookeys.260.4084-treatment2.xml]

<!DOCTYPE tp:taxon-treatment
  PUBLIC "-//TaxonX//DTD Taxonomic Treatment Publishing DTD v0 20100105//EN" "tax-treatment-NSO.dtd">
<tp:taxon-treatment xmlns:tp="http://www.plazi.org/taxpub"><tp:treatment-meta><mixed-citation publication-type="journal"><person-group><name><surname>Munk</surname><given-names>Thorkild</given-names></name><name><surname>Peris-Felipo</surname><given-names>Francisco Javier</given-names></name><name><surname>Jiménez-Peydró</surname><given-names>Ricardo</given-names></name></person-group><article-title>New western Palaearctic 
                    <italic>Dinotrema</italic> species with mesoscutal pit and only medially sculptured propodeum (Hymenoptera, Braconidae, Alysiinae)
                </article-title><source>Zookeys</source><day>21</day><month>1</month><year>2013</year><volume>2013</volume><issue>260</issue><fpage>61</fpage><lpage>76</lpage><pub-id pub-id-type="doi">10.3897/zookeys.260.4084</pub-id></mixed-citation></tp:treatment-meta><tp:nomenclature><tp:taxon-name>
                        <tp:taxon-name-part taxon-name-part-type="genus">Dinotrema</tp:taxon-name-part>
                        <tp:taxon-name-part taxon-name-part-type="species">paramicum</tp:taxon-name-part>
                    <object-id xmlns:xlink="http://www.w3.org/1999/xlink" xlink:type="simple">urn:lsid:zoobank.org:act:CF5FE99B-66C1-43FF-8E16-1AE7409577E5</object-id>
                    <object-id xmlns:xlink="http://www.w3.org/1999/xlink" xlink:type="simple">http://species-id.net/wiki/Dinotrema_paramicum</object-id>
                    </tp:taxon-name><tp:taxon-authority>Munk &amp; Peris-Felipo</tp:taxon-authority><tp:taxon-status xmlns:xlink="http://www.w3.org/1999/xlink" xlink:type="simple">sp. n.</tp:taxon-status><xref ref-type="fig" rid="F4">Figs 14</xref><xref ref-type="fig" rid="F5"/><xref ref-type="fig" rid="F6">–26</xref></tp:nomenclature><tp:treatment-sec sec-type="Type material"><title>Type material.</title><p>Holotype: 1 female (NMA), “Denmark, E-Jutland, Mols, Strandkær <named-content xmlns:xlink="http://www.w3.org/1999/xlink" content-type="dwc:verbatimCoordinates" xlink:type="simple">56°14'N, 10°25'E</named-content>, 30.09.1982, Munk”. Paratypes: 2 females (NMA), same label as holotype; 1 female (ENV), same label as holotype; 1 female (NMA), “Finland, E.S. Ristlina, 6826:501, 06.08.1978, M. Koponen”; 1 female (ENV), “Finland, U. Nurmijärvi, 6715:376, 05.08.1976, M. Koponen”.</p></tp:treatment-sec><tp:treatment-sec sec-type="Diagnosis"><title>Diagnosis.</title><p>This new species resembles <italic><tp:taxon-name>Dinotrema kempei</tp:taxon-name></italic> (Hedqvist) but differs in having first metasomal tergite 2.30–2.35 times as long as its apical width (3.50-4.00 times in <italic><tp:taxon-name>Dinotrema kempei</tp:taxon-name></italic>), mesoscutal pit rounded (elongated in <italic><tp:taxon-name>Dinotrema kempei</tp:taxon-name></italic>), prescutellar depression rec<!--PageBreak-->tangular and without lateral carinae (square and with lateral carinae in <italic><tp:taxon-name>Dinotrema kempei</tp:taxon-name></italic>) and mesoscutum with two rows of double setae (with two rows of single setae in <italic><tp:taxon-name>Dinotrema kempei</tp:taxon-name></italic>).</p></tp:treatment-sec><tp:treatment-sec sec-type="Description"><title>Description.</title><p>Holotype, female, length of body 2.70–2.80 mm, of fore wing 3.25–3.30 mm.</p><p><italic>Head</italic>. In dorsal view, 1.60–1.65 times as wide as its median length, 1.45–1.50 times as wide as mesoscutum, smooth, with rounded temples behind eye. Eye in lateral view 1.75 times as high as wide and 0.90–0.95 times as wide as temple. POL 2.60–2.65 times OD; OOL 2.60–2.65 times OD. Face 1.60 times as wide as high; <!--PageBreak-->inner margins of eyes subparallel. Clypeus 2.65 times as wide as high, slightly curved ventrally. Diameter of paraclypeal fovea less than half of distance between clypeus and eye. Mandible widened towards apex, 1.20 times as long as its maximum width. Upper tooth distinctly shorter and wider than middle tooth and wider than lower tooth. Middle tooth the longest, wide basally and pointed apically. Lower tooth rounded apically and longer than upper tooth. Antenna thick, 23-segmented, as long as body. Scape 1.55–1.60 times as long as pedicel. First flagellar segment 3.00 times as long as its apical width, 1.05–1.10 times as long as second segment; second segment 2.35 times as <!--PageBreak-->long as its maximum width. Third to twentieth flagellar segments 1.70–1.80 times as long as their width; twenty-first segment 2.20 times as long as wide.</p><p><italic>Mesosoma</italic>. In lateral view, 1.10–1.15 times as long as high. Mesoscutum 1.10 times as long as maximum width with two rows of double setae. Notauli mainly absent. Mesoscutal pit present, rounded. Prescutellar depression smooth, without lateral carinae. Sternaulus (= precoxal suture) present, not reaching anterior and posterior parts of mesopleuron. Posterior mesopleural furrow smooth. Propodeum with median longitudinal carina running from anterior to posterior margin. Propodeal spiracles small.</p><p><italic>Legs</italic>. Hind femur 4.15–4.20 times as long as wide. Hind tibia weakly widened to apex, 9.75 times as long as its maximum subapical width, 1.05–1.10 times as long as hind tarsus. First segment of hind tarsus 1.85 times as long as second segment.</p><p><italic>Wings</italic>. Length of fore wing 2.60–2.70 times its maximum width. Vein r1 present. Radial cell reaching to apex of wing, 3.95–3.40 times as long as its maximum width. Nervulus distinctly postfurcal. Brachial cell closed, widened apically, 3.40 times as long as its maximum width. Hind wing 4.50–4.60 times as long as its maximum width.</p><p><italic>Metasoma</italic>. Distinctly compressed. First tergite weakly widened towards apex, 2.80 times as long as its apical width, almost entirely smooth. Ovipositor 1.90–1.95 times as long as first tergite, shorter than metasoma, 1.55–1.60 times as long as hind femur.</p><p><italic>Colour</italic>. Body and legs brown to dark brown. Wings hyaline. Pterostigma brown.</p><p>Male unknown.</p></tp:treatment-sec><tp:treatment-sec sec-type="Etymology"><title>Etymology.</title><p>The name is from Greek “para” meaning “elongate” and “micus” from Latin meaning “character” and referring to the general shape of the body.</p><fig id="F4" position="float" orientation="portrait"><label>Figure 14.</label><caption><p><italic><tp:taxon-name>Dinotrema paramicum</tp:taxon-name></italic> sp. n. (female). <bold>14</bold> Habitus, lateral view</p></caption><graphic xmlns:xlink="http://www.w3.org/1999/xlink" xlink:href="ZooKeys-260-061-g004.jpg" position="float" orientation="portrait" xlink:type="simple"/></fig><fig id="F5" position="float" orientation="portrait"><label>Figures 15–20.</label><caption><p><italic><tp:taxon-name>Dinotrema paramicum</tp:taxon-name></italic> sp. n. (female). <bold>15</bold> Head, lateral view <bold>16</bold> Mandible <bold>17</bold> Antenna <bold>18</bold> Basal segments of antenna <bold>19</bold> Head, dorsal view <bold>20</bold> Mesosoma.</p></caption><graphic xmlns:xlink="http://www.w3.org/1999/xlink" xlink:href="ZooKeys-260-061-g005.jpg" position="float" orientation="portrait" xlink:type="simple"/></fig><fig id="F6" position="float" orientation="portrait"><label>Figures 21–26.</label><caption><p><italic><tp:taxon-name>Dinotrema paramicum</tp:taxon-name></italic> sp. n. (female). <bold>21</bold> Mesonotum <bold>22</bold> Propodeum <bold>23</bold> Hind leg <bold>24 </bold>First metasomal tergite <bold>25</bold> Metasoma and ovipositor <bold>26</bold> Fore and hind wings.</p></caption><graphic xmlns:xlink="http://www.w3.org/1999/xlink" xlink:href="ZooKeys-260-061-g006.jpg" position="float" orientation="portrait" xlink:type="simple"/></fig></tp:treatment-sec></tp:taxon-treatment>
