# Supplementary material for: New western Palaearctic Dinotrema species with mesoscutal pit and only medially sculptured propodeum (Hymenoptera, Braconidae, Alysiinae)
Source: Zookeys. 2013 Jan 21;(260):61–76. doi: 10.3897/zookeys.260.4084 (PMC3591776; doi:10.3897/zookeys.260.4084)
Supplement: XML Treatment for Dinotrema tirolense [file zookeys.260.4084-treatment3.xml]

<!DOCTYPE tp:taxon-treatment
  PUBLIC "-//TaxonX//DTD Taxonomic Treatment Publishing DTD v0 20100105//EN" "tax-treatment-NSO.dtd">
<tp:taxon-treatment xmlns:tp="http://www.plazi.org/taxpub"><tp:treatment-meta><mixed-citation publication-type="journal"><person-group><name><surname>Munk</surname><given-names>Thorkild</given-names></name><name><surname>Peris-Felipo</surname><given-names>Francisco Javier</given-names></name><name><surname>Jiménez-Peydró</surname><given-names>Ricardo</given-names></name></person-group><article-title>New western Palaearctic 
                    <italic>Dinotrema</italic> species with mesoscutal pit and only medially sculptured propodeum (Hymenoptera, Braconidae, Alysiinae)
                </article-title><source>Zookeys</source><day>21</day><month>1</month><year>2013</year><volume>2013</volume><issue>260</issue><fpage>61</fpage><lpage>76</lpage><pub-id pub-id-type="doi">10.3897/zookeys.260.4084</pub-id></mixed-citation></tp:treatment-meta><tp:nomenclature><tp:taxon-name>
                        <tp:taxon-name-part taxon-name-part-type="genus">Dinotrema</tp:taxon-name-part>
                        <tp:taxon-name-part taxon-name-part-type="species">tirolense</tp:taxon-name-part>
                    <object-id xmlns:xlink="http://www.w3.org/1999/xlink" xlink:type="simple">urn:lsid:zoobank.org:act:13DD07E4-4DDA-469E-9FE9-428DA8CD0504</object-id>
                    <object-id xmlns:xlink="http://www.w3.org/1999/xlink" xlink:type="simple">http://species-id.net/wiki/Dinotrema_tirolense</object-id>
                    </tp:taxon-name><tp:taxon-authority>Munk &amp; Peris-Felipo</tp:taxon-authority><tp:taxon-status xmlns:xlink="http://www.w3.org/1999/xlink" xlink:type="simple">sp. n.</tp:taxon-status><xref ref-type="fig" rid="F7">Figs 27</xref><xref ref-type="fig" rid="F8"/><xref ref-type="fig" rid="F9">–39</xref></tp:nomenclature><tp:treatment-sec sec-type="Type material"><title>Type material.</title><p>Holotype: 1 female (ZSSM), “Italy, St. Peter/Ahrntal, Südtirol, 1950 m., Ja/26.08.1967, Haeselbarth”. Paratype: 1 female (ENV), same label as holotype but, “1800 m., Jh/26.08.1969, Haeselbarth”.</p></tp:treatment-sec><tp:treatment-sec sec-type="Diagnosis"><title>Diagnosis.</title><p>This new species resembles <italic><tp:taxon-name>Dinotrema sylvestre</tp:taxon-name></italic> Tobias but differs in having the mesoscutal pit present (absent in <italic><tp:taxon-name>Dinotrema sylvestre</tp:taxon-name></italic>), mandible 1.55–1.60 times as long as wide (as long as wide in <italic><tp:taxon-name>Dinotrema sylvestre</tp:taxon-name></italic>), first flagellar segment 4.25 times as long as wide (3.50 times in <italic><tp:taxon-name>Dinotrema sylvestre</tp:taxon-name></italic>), middle flagellar segments 3 times as long as their width (2.00 times in <italic><tp:taxon-name>Dinotrema sylvestre</tp:taxon-name></italic>) and hind femur 5.00 times as long as its maximum width (4.00 times in <italic><tp:taxon-name>Dinotrema sylvestre</tp:taxon-name></italic>).</p></tp:treatment-sec><tp:treatment-sec sec-type="Description"><title>Description.</title><p>Holotype, female, length of body 1.90–1.95 mm, of fore wing 3.00 mm.</p><p><italic>Head</italic>. In dorsal view, 1.80 times as wide as its median length, 1.30–1.35 times as wide as mesoscutum, smooth, with rounded temples behind eye. Eye in lateral view <!--PageBreak-->1.60–1.65 times as high as wide and 1.05–1.10 times as wide as temple. POL 2.85-2.90 times OD; OOL 2.75-2.80 times OD. Face 1.50-1.55 times as wide as high; inner margins of eyes subparallel. Clypeus 1.65 times as wide as high, slightly curved ventrally. Diameter of paraclypeal fovea less than half of distance between clypeus and eye. Mandible weakly widened towards apex, 1.55-1.60 times as long as its maximum width. Upper tooth distinctly shorter than middle tooth. Middle tooth the longest, widened basally and pointed apically, wider than upper and lower tooth. Lower tooth rounded apically and longer than upper tooth. Antenna thick, 23-segmented, as long as body. Scape 1.65-1.70 times as long as pedicel. First flagellar segment 4.25 times as long as its apical width, 1.25–1.30 times as long as second segment; second segment 3.00 times as long as its maximum width. Third to twentieth flagellar segments 3.00 times as long as their width; twenty-first segment 2.50 times as long as wide.</p><p><italic>Mesosoma</italic>. In lateral view, 0.95 times as long as high. Mesoscutum as long as maximum width with three rows of two setae, two around notauli and one in middle part. Notauli mainly absent. Mesoscutal pit present, rounded. Prescutellar depression smooth, with small lateral carinae. Sternaulus (= precoxal suture) present, not reaching anterior and posterior parts of mesopleuron. Posterior mesopleural furrow smooth. Propodeum smooth, with incomplete median longitudinal carinae not crossing line of spiracles. Propodeal spiracles small.</p><p><italic>Legs</italic>. Hind femur 5.00 times as long as wide. Hind tibia weakly widened to apex, 11.40 times as long as its maximum subapical width, 1.15–1.20 times as long as hind tarsus. First segment of hind tarsus 1.50 times as long as second segment.</p><p><italic>Wings</italic>. Length of fore wing 2.30 times its maximum width. Vein r1 present. Radial cell reaching to apex of wing, 4.75 times as long as its maximum width. Nervulus <!--PageBreak-->distinctly postfurcal. Brachial cell closed, widened apically, 3.50 times as long as its maximum width. Hind wing 4.80–4.90 times as long as its maximum width.</p><p><italic>Metasoma</italic>. Distinctly compressed. First tergite weakly widened towards apex, 1.60 times as long as its apical width, almost entirely smooth. Ovipositor 1.85-1.90 times as long as first tergite, shorter than metasoma, 1.15–1.20 times as long as hind femur.</p><p><italic>Colour</italic>. Body and legs brown to dark brown. Wings hyaline. Pterostigma brown.</p><p>Male unknown.</p></tp:treatment-sec><tp:treatment-sec sec-type="Etymology"><title>Etymology.</title><p>The name is from geographical area “Tirol”, the type locality of species.</p><!--PageBreak--><fig id="F7" position="float" orientation="portrait"><label>Figure 27. </label><caption><p><italic><tp:taxon-name>Dinotrema tirolense</tp:taxon-name></italic> sp. n. (female). <bold>27</bold> Habitus, lateral view.</p></caption><graphic xmlns:xlink="http://www.w3.org/1999/xlink" xlink:href="ZooKeys-260-061-g007.jpg" position="float" orientation="portrait" xlink:type="simple"/></fig><fig id="F8" position="float" orientation="portrait"><label>Figures 28–33. </label><caption><p><italic><tp:taxon-name>Dinotrema tirolense</tp:taxon-name></italic> sp. n. (female). <bold>28</bold> Head, lateral view <bold>29</bold> Mandible <bold>30</bold> Antenna <bold>31 </bold>Basal segments of antenna <bold>32</bold> Head, dorsal view <bold>33</bold> Mesosoma.</p></caption><graphic xmlns:xlink="http://www.w3.org/1999/xlink" xlink:href="ZooKeys-260-061-g008.jpg" position="float" orientation="portrait" xlink:type="simple"/></fig><fig id="F9" position="float" orientation="portrait"><label>Figures 34–39.</label><caption><p><italic><tp:taxon-name>Dinotrema tirolense</tp:taxon-name></italic> sp. n. (female). <bold>34</bold> Mesonotum <bold>35</bold> Propodeum <bold>36</bold> Hind leg <bold>37 </bold>First metasomal tergite <bold>38</bold> Metasoma and ovipositor <bold>39</bold> Fore wing.</p></caption><graphic xmlns:xlink="http://www.w3.org/1999/xlink" xlink:href="ZooKeys-260-061-g009.jpg" position="float" orientation="portrait" xlink:type="simple"/></fig></tp:treatment-sec></tp:taxon-treatment>
