# Supplementary material for: New western Palaearctic Dinotrema species with mesoscutal pit and only medially sculptured propodeum (Hymenoptera, Braconidae, Alysiinae)
Source: Zookeys. 2013 Jan 21;(260):61–76. doi: 10.3897/zookeys.260.4084 (PMC3591776; doi:10.3897/zookeys.260.4084)
Supplement: XML Treatment for Dinotrema valvulatum [file zookeys.260.4084-treatment4.xml]

<!DOCTYPE tp:taxon-treatment
  PUBLIC "-//TaxonX//DTD Taxonomic Treatment Publishing DTD v0 20100105//EN" "tax-treatment-NSO.dtd">
<tp:taxon-treatment xmlns:tp="http://www.plazi.org/taxpub"><tp:treatment-meta><mixed-citation publication-type="journal"><person-group><name><surname>Munk</surname><given-names>Thorkild</given-names></name><name><surname>Peris-Felipo</surname><given-names>Francisco Javier</given-names></name><name><surname>Jiménez-Peydró</surname><given-names>Ricardo</given-names></name></person-group><article-title>New western Palaearctic 
                    <italic>Dinotrema</italic> species with mesoscutal pit and only medially sculptured propodeum (Hymenoptera, Braconidae, Alysiinae)
                </article-title><source>Zookeys</source><day>21</day><month>1</month><year>2013</year><volume>2013</volume><issue>260</issue><fpage>61</fpage><lpage>76</lpage><pub-id pub-id-type="doi">10.3897/zookeys.260.4084</pub-id></mixed-citation></tp:treatment-meta><tp:nomenclature><tp:taxon-name>
                        <tp:taxon-name-part taxon-name-part-type="genus">Dinotrema</tp:taxon-name-part>
                        <tp:taxon-name-part taxon-name-part-type="species">valvulatum</tp:taxon-name-part>
                    <object-id xmlns:xlink="http://www.w3.org/1999/xlink" xlink:type="simple">urn:lsid:zoobank.org:act:D3CEA3C7-32FB-411D-A479-AA9AEC125236</object-id>
                    <object-id xmlns:xlink="http://www.w3.org/1999/xlink" xlink:type="simple">http://species-id.net/wiki/Dinotrema_valvulatum</object-id>
                    </tp:taxon-name><tp:taxon-authority>Munk &amp; Peris-Felipo</tp:taxon-authority><tp:taxon-status xmlns:xlink="http://www.w3.org/1999/xlink" xlink:type="simple">sp. n.</tp:taxon-status><xref ref-type="fig" rid="F10">Figs 40</xref><xref ref-type="fig" rid="F11">–51</xref></tp:nomenclature><tp:treatment-sec sec-type="Type material"><title>Type material.</title><p>Holotype: 1 female (NMA), “Denmark, E-Jutland, Højen Bæk, 5 km S of Vejle, 07.07.1984, Munk”. Paratype: 1 female (NMA), same label as holotype, both specimens were collected in a deciduous wood with <italic><tp:taxon-name>Alnus</tp:taxon-name></italic>, <italic><tp:taxon-name>Fraxinus</tp:taxon-name></italic> and <italic><tp:taxon-name>Fagus</tp:taxon-name></italic> on <!--PageBreak-->wet ground, 07.07.1984; 1 female (ZSSM), “Italy, St. Peter/Ahrntal, Südtirol, 1600 m., Ja/26.08.1967, Haeselbarth”.</p></tp:treatment-sec><tp:treatment-sec sec-type="Diagnosis"><title>Diagnosis.</title><p>This new species resembles <italic><tp:taxon-name>Dinotrema alysiae</tp:taxon-name></italic> sp. n.; their differences are given after the description of <italic><tp:taxon-name>Dinotrema alysiae</tp:taxon-name></italic>.</p></tp:treatment-sec><tp:treatment-sec sec-type="Description"><title>Description.</title><p>Holotype, female, Length of body 1.40–1.60 mm, of fore wing 2.20 mm.</p><p><italic>Head</italic>. In dorsal view, 1.60 times as wide as its median length, 1.50 times as wide as mesoscutum, smooth, with rounded temples behind eye. Eye in lateral view 1.55 times <!--PageBreak-->as high as wide and 0.90–0.95 times as wide as temple. POL 2.75–2.80 times OD; OOL 3.40–3.45 times OD. Face 1.35 times as wide as high; inner margins of eyes subparallel. Clypeus 3.10 times as wide as high, slightly curved ventrally. Paraclypeal fovea large, its diameter more than half the distance between clypeus and eye. Mandible widened towards apex, 1.60 times as long as its maximum width. Upper tooth weakly shorter than middle tooth and wider than middle and lower tooth. Middle <!--PageBreak-->tooth the longest, widened basally and pointed apically. Lower tooth rounded apically and shorter than upper tooth. Antenna thick, 21-segmented, longer than body. Scape 2.00 times as long as pedicel. First flagellar segment 3.65–3.70 times as long as its apical width, 1.15 times as long as second segment; second segment 2.50 times as long as its maximum width. Third to eighteenth flagellar segments 2.20–2.30 times as long as their width; nineteenth segment 2.00 times as long as its maximum width.</p><p><italic>Mesosoma</italic>. In lateral view, 1.10–1.15 times as long as high. Mesoscutum 1.10–1.15 times as long as maximum width with two rows of single setae. Notauli mainly absent. Mesoscutal pit present and elongated. Prescutellar depression smooth, without lateral carinae. Sternaulus (= precoxal suture) present, not reaching anterior and posterior parts of mesopleuron. Posterior mesopleural furrow smooth. Propodeum with median longitudinal carina running from anterior to posterior its margins, in anterior third with transverse angulated carina, with additional long subparallel carinae laterally to median one; from lateral carinae emerging short carinae not reaching propodeal edges. Propodeal spiracles relatively small.</p><p><italic>Legs</italic>. Hind femur 4.50 times as long as wide. Hind tibia weakly widened to apex, 9.10–9.15 times as long as its maximum subapical width, as long as hind tarsus. First segment of hind tarsus 1.95–2.00 times as long as second segment.</p><p><italic>Wings</italic>. Length of fore wing 2.50–2.60 times its maximum width. Vein r1 present. Radial cell reaching to apex of wing, 4.50 times as long as its maximum width. Nervulus distinctly postfurcal. Brachial cell closed, 3.00 times as long as its maximum width. Hind wing 8.0 times as long as its maximum width.</p><p><italic>Metasoma</italic>. Distinctly compressed. First tergite weakly widened towards apex, 1.90 times as long as its apical width, almost sculptured with fine striae. Ovipositor 2.10 times as long as first tergite, as long as metasoma, 1.60–1.65 times as long as hind femur.</p><p><italic>Colour</italic>. dark brown with a red tone, except propleuron, scapus, pedicellus and anterior half of metasoma infuscate reddish; clypeus and legs yellow (fifth tarsal segment infuscate).</p><p>Male unknown.</p></tp:treatment-sec><tp:treatment-sec sec-type="Etymology"><title>Etymology.</title><p>The name is due to the large size of the ovipositor valves.</p><fig id="F10" position="float" orientation="portrait"><label>Figures 40–45.</label><caption><p><italic><tp:taxon-name>Dinotrema valvulatum</tp:taxon-name></italic> sp. n. (female). <bold>40</bold> Habitus, lateral view <bold>41</bold> Head, lateral view <bold>42</bold> Mandible <bold>43</bold> Antenna <bold>44</bold> Basal segments of antenna <bold>45</bold> Head, dorsal view.</p></caption><graphic xmlns:xlink="http://www.w3.org/1999/xlink" xlink:href="ZooKeys-260-061-g010.jpg" position="float" orientation="portrait" xlink:type="simple"/></fig><fig id="F11" position="float" orientation="portrait"><label>Figures 46–51.</label><caption><p><italic><tp:taxon-name>Dinotrema valvulatum</tp:taxon-name></italic> sp. n. (female). <bold>46</bold> Mesosoma <bold>47</bold> Mesonotum <bold>48</bold> Propodeum <bold>49</bold> Hind leg <bold>50</bold> First metasomal tergite <bold>51</bold> Metasoma and ovipositor.</p></caption><graphic xmlns:xlink="http://www.w3.org/1999/xlink" xlink:href="ZooKeys-260-061-g011.jpg" position="float" orientation="portrait" xlink:type="simple"/></fig></tp:treatment-sec></tp:taxon-treatment>
